# Supplementary material for: Catalytic Oxidation of Acetone over MnOx-SiO2 Catalysts: An Effective Approach to Valorize Rice Husk Waste
Source: Materials (Basel). 2024 Dec 12;17(24):6069. doi: 10.3390/ma17246069 (PMC11676639; doi:10.3390/ma17246069)
Supplement: Supplementary file 1 [file materials-17-06069-s001.zip]

Archive with 1 entries (1 files):
- materials-3344040-supplementary.pdf
